# Supplementary material for: Bile-Acid-Appended Triazolyl Aryl Ketones: Design, Synthesis, In Vitro Anticancer Activity and Pharmacokinetics in Rats
Source: Molecules. 2021 Sep 22;26(19):5741. doi: 10.3390/molecules26195741 (PMC8510344; doi:10.3390/molecules26195741)
Supplement: Supplementary file 1 [file molecules-26-05741-s001.zip]

Archive with 1 entries (1 files):
- molecules-1337866-supplementary.pdf
